# Supplementary material for: Stable Water Use Efficiency of Tibetan Alpine Meadows in Past Half Century: Evidence from Wool δ13C Values
Source: PLoS One. 2015 Dec 11;10(12):e0144752. doi: 10.1371/journal.pone.0144752 (PMC4676705; doi:10.1371/journal.pone.0144752)
Supplement: S1 Dataset — (XLSX) [file pone.0144752.s001.xlsx]

## Sheet: Sheet1
Year	d13C (‰)	d13C_veg. (‰)	d13C_air (‰)	Del_veg. (‰)	Ca (ppm)	Ci (ppm)	Ca-Ci (ppm)	Ci/Ca	Wi (μmol/mol)	Daytime v	We (mmol/mol)	Mean temperature from June to Septemper (°C)	Mean precipitation from June to Septemper (mm)
1962	-21.5667	-24.6877	-6.81096	18.3293	317.792	195.868	121.924	0.61634	76.2025	0.421599	18.0746	8.485	471.178
1962	-22.6191	-25.7368	-6.81096	19.4258	317.792	211.286	106.506	0.664857	66.566	0.421599	15.7889	8.485	471.178
1962	-21.7176	-24.8382	-6.81096	18.4864	317.792	198.077	119.715	0.62329	74.822	0.421599	17.7472	8.485	471.178
1963	-22.2434	-25.3623	-6.83373	19.0107	318.597	205.97	112.627	0.646491	70.3918	0.468338	15.0301	9.30273	460
1964	-22.076	-25.1954	-6.85803	18.8113	319.434	203.694	115.741	0.63767	72.3379	0.572906	12.6265	9.19255	432.9
1964	-22.0779	-25.1973	-6.85803	18.8133	319.434	203.722	115.713	0.637757	72.3204	0.572906	12.6234	9.19255	432.9
1964	-21.1371	-24.2595	-6.85803	17.8341	319.434	189.881	129.553	0.59443	80.9706	0.572906	14.1333	9.19255	432.9
1964	-22.0827	-25.2021	-6.85803	18.8183	319.434	203.792	115.642	0.637979	72.2763	0.572906	12.6157	9.19255	432.9
1966	-21.636	-24.7568	-6.9109	18.2989	321.205	197.54	123.665	0.614997	77.2906	0.604802	12.7795	9.55116	417.1
1967	-20.6034	-23.7275	-6.9393	17.1962	322.139	182.397	139.742	0.566205	87.339	0.561592	15.552	8.9759	380.7
1968	-22.0462	-25.1657	-6.9689	18.6666	323.105	203.964	119.141	0.631264	74.4628	0.569925	13.0654	9.3	356.4
1969	-22	-25.1197	-6.99963	18.5869	324.103	203.452	120.651	0.62774	75.4066	0.54069	13.9464	9.24255	436.1
1969	-20.9973	-24.1201	-6.99963	17.5437	324.103	188.491	135.612	0.581579	84.7572	0.54069	15.6758	9.24255	436.1
1969	-21.6162	-24.7371	-6.99963	18.1873	324.103	197.722	126.381	0.61006	78.988	0.54069	14.6087	9.24255	436.1
1970	-20.0433	-23.1692	-7.03139	16.5206	325.133	174.372	150.761	0.536308	94.2259	0.611322	15.4135	9.4913	305.1
1971	-21.3142	-24.436	-7.03139	17.8406	325.133	193.362	131.771	0.594717	82.3569	0.567444	14.5137	9.41477	303.5
1971	-22.0867	-25.2061	-7.03139	18.6446	325.133	204.929	120.204	0.630294	75.1273	0.567444	13.2396	9.41477	303.5
1971	-20.4718	-23.5963	-7.03139	16.9653	325.133	180.769	144.364	0.555985	90.2276	0.567444	15.9007	9.41477	303.5
1971	-22.0782	-25.1976	-7.03139	18.6358	325.133	204.802	120.331	0.629902	75.2069	0.567444	13.2536	9.41477	303.5
1972	-21.1958	-24.318	-7.0977	17.6495	327.29	191.878	135.412	0.586262	84.6328	0.735912	11.5004	9.27761	242
1972	-21.8548	-24.9749	-7.0977	18.3351	327.29	201.807	125.483	0.616599	78.4271	0.735912	10.6571	9.27761	242
1974	-21.2699	-24.3919	-7.13209	17.6913	328.417	193.146	135.271	0.588111	84.5444	0.492297	17.1735	9.07664	561.1
1975	-21.1818	-24.3041	-7.16718	17.5638	329.576	191.967	137.609	0.582467	86.0055	0.611988	14.0535	8.76364	265.3
1976	-22.6954	-25.8128	-7.23917	19.0658	331.99	215.438	116.552	0.648929	72.8449	0.55675	13.084	8.7675	340.6
1979	-21.9564	-25.0762	-7.35043	18.1817	335.852	204.806	131.047	0.609809	81.9041	0.575333	14.2359	9.02778	338.8
1979	-21.355	-24.4767	-7.35043	17.556	335.852	195.508	140.345	0.582123	87.7155	0.575333	15.246	9.02778	338.8
1980	-21.4094	-24.5309	-7.38806	17.574	337.204	196.563	140.641	0.582919	87.9008	0.526924	16.6819	9.52842	513.7
1980	-22.5988	-25.7165	-7.38806	18.8123	337.204	215.039	122.165	0.637711	76.3534	0.526924	14.4904	9.52842	513.7
1981	-21.4799	-24.6012	-7.42583	17.6086	338.588	197.888	140.7	0.58445	87.9377	0.593659	14.8128	9.91011	295.3
1981	-22.227	-25.3459	-7.38806	18.4249	337.204	209.258	127.946	0.620569	79.9661	0.593659	13.47	9.91011	295.3
1981	-22.0776	-25.197	-7.38806	18.2693	337.204	206.937	130.267	0.613685	81.417	0.593659	13.7144	9.91011	295.3
1981	-22.5984	-25.7161	-7.38806	18.8118	337.204	215.033	122.172	0.637692	76.3573	0.593659	12.8622	9.91011	295.3
1983	-21.8968	-25.0168	-7.50144	17.9648	341.453	204.944	136.509	0.600211	85.3183	0.682395	12.5028	9.57966	339.6
1983	-22.2612	-25.38	-7.50144	18.3442	341.453	210.676	130.777	0.616998	81.7357	0.682395	11.9778	9.57966	339.6
1984	-22.1996	-25.3186	-7.53912	18.2413	342.933	210.029	132.904	0.612448	83.0652	0.625092	13.2885	9.12267	397.6
1984	-21.5864	-24.7074	-7.53912	17.6032	342.933	200.345	142.588	0.584211	89.1174	0.625092	14.2567	9.12267	397.6
1984	-22.7834	-25.9006	-7.53912	18.8496	342.933	219.259	123.674	0.639365	77.2961	0.625092	12.3656	9.12267	397.6
1985	-22.2883	-25.407	-7.57661	18.2952	344.446	211.777	132.669	0.614834	82.918	0.583567	14.2088	9.32771	434.7
1986	-20.8903	-24.0135	-7.61383	16.8032	345.991	189.884	156.107	0.548813	97.5666	0.760458	12.83	8.83333	240.7
1988	-21.4516	-24.573	-7.6871	17.3113	349.177	199.483	149.694	0.571296	93.5585	0.599787	15.5986	9.58095	498.7
1989	-21.9889	-25.1086	-7.723	17.8334	350.818	208.525	142.293	0.594396	88.9332	0.603699	14.7314	9.52169	407.4
1989	-21.9308	-25.0507	-7.723	17.7729	350.818	207.586	143.232	0.591721	89.5198	0.603699	14.8286	9.52169	407.4
1989	-22.4026	-25.521	-7.723	18.2641	350.818	215.211	135.607	0.613455	84.7544	0.603699	14.0392	9.52169	407.4
1989	-22.3908	-25.5092	-7.723	18.2518	350.818	215.02	135.798	0.612911	84.8736	0.603699	14.0589	9.52169	407.4
1989	-22.7946	-25.9117	-7.723	18.6726	350.818	221.552	129.266	0.631529	80.7915	0.603699	13.3827	9.52169	407.4
1989	-21.8016	-24.9219	-7.723	17.6385	350.818	205.5	145.318	0.585773	90.824	0.603699	15.0446	9.52169	407.4
1990	-20.9429	-24.0659	-7.7583	16.7098	352.492	191.995	160.497	0.54468	100.31	0.582852	17.2102	9.29036	399.2
1990	-22.5285	-25.6465	-7.7583	18.359	352.492	217.718	134.773	0.617655	84.2333	0.582852	14.4519	9.29036	399.2
1990	-21.7108	-24.8314	-7.7583	17.5078	352.492	204.442	148.049	0.579992	92.5308	0.582852	15.8755	9.29036	399.2
1990	-22.2301	-25.7368	-7.7583	18.4534	352.492	219.191	133.301	0.621832	83.3131	0.582852	14.294	9.29036	399.2
1990	-22.5593	-25.6772	-7.7583	18.3911	352.492	218.219	134.273	0.619075	83.9205	0.582852	14.3982	9.29036	399.2
1990	-21.8543	-24.9744	-7.7583	17.6571	352.492	206.771	145.721	0.586597	91.0756	0.582852	15.6258	9.29036	399.2
1991	-21.885	-25.005	-7.7583	17.689	352.492	207.269	145.223	0.58801	90.7643	0.570929	15.8976	10.1591	378.5
1991	-22.2849	-25.4036	-7.7583	18.1053	352.492	213.761	138.731	0.606429	86.7066	0.570929	15.1869	10.1591	378.5
1991	-21.2841	-24.406	-7.7583	17.0642	352.492	197.523	154.968	0.560363	96.8552	0.570929	16.9645	10.1591	378.5
1992	-22.3485	-25.467	-7.79291	18.136	354.197	215.277	138.92	0.607788	86.8253	0.642813	13.5071	9.3375	319.5
1992	-22.8509	-25.7368	-7.82675	18.3831	355.935	220.225	135.71	0.618723	84.8185	0.642813	13.1949	9.3375	319.5
1994	-23.3613	-26.4766	-7.89181	19.0902	359.507	233.683	125.824	0.650011	78.6397	0.696331	11.2934	9.75789	284.4
1994	-22.684	-25.8015	-7.89181	18.384	359.507	222.449	137.058	0.618761	85.6613	0.696331	12.3018	9.75789	284.4
1994	-22.7734	-25.7368	-7.89181	18.3164	359.507	221.373	138.134	0.615769	86.3336	0.696331	12.3984	9.75789	284.4
1994	-21.5557	-24.6768	-7.85974	17.2425	357.705	203.267	154.438	0.568253	96.5238	0.696331	13.8618	9.75789	284.4
1995	-22.0647	-25.1841	-7.92286	17.7072	361.341	212.763	148.578	0.588815	92.8612	0.672168	13.8152	9.13194	413
1995	-21.1741	-24.2964	-7.92286	16.7813	361.341	197.958	163.383	0.547843	102.114	0.672168	15.1918	9.13194	413
1996	-22.1334	-25.2526	-7.95281	17.748	363.208	214.518	148.69	0.590619	92.9314	0.565427	16.4356	9.39667	388.9
1996	-22.6901	-25.8075	-7.95281	18.3277	363.208	223.835	139.373	0.616271	87.1083	0.565427	15.4057	9.39667	388.9
1996	-22.5108	-25.6288	-7.95281	18.1409	363.208	220.833	142.375	0.608006	88.9845	0.565427	15.7376	9.39667	388.9
1998	-22.8799	-25.9967	-8.00911	18.4677	367.037	228.468	138.569	0.622466	86.6055	0.657766	13.1666	10.3547	516
1999	-22.8064	-25.9235	-8.03528	18.3643	369	228.001	140.999	0.617888	88.1247	0.557736	15.8004	9.80204	486.1
2000	-22.9042	-26.021	-8.06004	18.4408	370.995	230.489	140.506	0.621273	87.8161	0.488405	17.9802	9.79167	411
2000	-21.6643	-25.7368	-8.06004	18.1437	370.995	225.613	145.382	0.608128	90.8641	0.488405	18.6042	9.79167	411
2001	-22.0678	-25.7368	-8.08329	18.1198	373.022	226.452	146.571	0.607072	91.6067	0.390034	23.4869	9.98182	507.4
2001	-22.0361	-25.1556	-8.06004	17.5367	370.995	215.649	155.346	0.581272	97.0913	0.390034	24.893	9.98182	507.4
2002	-22.9368	-26.0535	-8.08329	18.4509	373.022	231.916	141.107	0.621721	88.1917	0.558106	15.802	9.783	480.4
2004	-22.9388	-26.0555	-8.14318	18.3915	379.297	234.82	144.477	0.619092	90.2983	0.513186	17.5956	9.75189	471.1
2005	-22.9495	-26.0661	-8.15958	18.3858	381.453	236.058	145.395	0.61884	90.8716	0.57043	15.9304	10.3029	346.763
2005	-23.3852	-26.5004	-8.15958	18.8401	381.453	243.727	137.726	0.638943	86.0788	0.57043	15.0902	10.3029	346.763
2007	-22.5123	-25.6303	-8.18656	17.9026	385.861	230.537	155.324	0.59746	97.0778	0.765719	12.678	10.7402	428.5
2007	-22.7458	-25.8631	-8.18656	18.1458	385.861	234.689	151.172	0.608222	94.4825	0.765719	12.339	10.7402	428.5
2007	-23.1091	-25.7368	-8.18656	18.0138	385.861	232.436	153.425	0.602382	95.8909	0.765719	12.523	10.7402	428.5
2007	-23.1916	-26.3075	-8.18656	18.6105	385.861	242.623	143.239	0.628782	89.5241	0.765719	11.6915	10.7402	428.5
2008	-22.3581	-25.4766	-8.19698	17.7314	388.114	228.942	159.172	0.589883	99.4824	0.627444	15.8552	10.0426	500.6
2009	-21.7284	-24.8489	-8.20523	17.0678	390.398	218.827	171.571	0.560522	107.232	0.817811	13.1121	11.1221	263.4
2009	-22.7964	-25.9135	-8.20523	18.1794	390.398	238.028	152.37	0.609707	95.2311	0.817811	11.6446	11.1221	263.4
2009	-23.0034	-26.1199	-8.20523	18.3951	390.398	241.755	148.643	0.619252	92.902	0.817811	11.3598	11.1221	263.4
2009	-22.8	-25.9171	-8.20523	18.1831	390.398	238.093	152.305	0.609873	95.1906	0.817811	11.6397	11.1221	263.4
2009	-22.7604	-25.8776	-8.20523	18.1419	390.398	237.38	153.018	0.608047	95.636	0.817811	11.6941	11.1221	263.4
2009	-22.8981	-26.0149	-8.20523	18.2854	390.398	239.859	150.539	0.614396	94.0869	0.817811	11.5047	11.1221	263.4
2009	-22.909	-26.0258	-8.20523	18.2967	390.398	240.055	150.343	0.614899	93.9643	0.817811	11.4897	11.1221	263.4
2009	-22.8101	-25.9272	-8.20523	18.1936	390.398	238.275	152.123	0.610338	95.077	0.817811	11.6258	11.1221	263.4
2009	-22.7861	-25.9032	-8.20523	18.1686	390.398	237.843	152.555	0.609232	95.3469	0.817811	11.6588	11.1221	263.4
2009	-23.2283	-26.344	-8.20523	18.6296	390.398	245.805	144.593	0.629628	90.3704	0.817811	11.0503	11.1221	263.4
2009	-23.5293	-26.6441	-8.20523	18.9436	390.398	251.229	139.169	0.643521	86.9804	0.817811	10.6358	11.1221	263.4
2009	-23.3747	-26.49	-8.20523	18.7823	390.398	248.443	141.955	0.636384	88.7218	0.817811	10.8487	11.1221	263.4
2009	-21.4603	-24.5817	-8.20523	16.7892	390.398	214.013	176.385	0.548193	110.24	0.817811	13.4799	11.1221	263.4
2010	-21.3114	-24.4332	-8.21123	16.6283	392.715	212.488	180.227	0.541075	112.642	0.793344	14.1983	11.4139	360.6
2010	-21.6371	-24.7579	-8.21123	16.9667	392.715	218.369	174.346	0.55605	108.966	0.793344	13.735	11.4139	360.6
2010	-23.2249	-26.3406	-8.21123	18.6199	392.715	247.095	145.62	0.629198	91.0122	0.793344	11.472	11.4139	360.6
2010	-23.5736	-26.6882	-8.21123	18.9836	392.715	253.416	139.298	0.645294	87.0615	0.793344	10.974	11.4139	360.6
2010	-23.0315	-26.1479	-8.21123	18.4182	392.715	243.591	149.123	0.620275	93.2022	0.793344	11.748	11.4139	360.6
2010	-22.4629	-25.5811	-8.21123	17.8258	392.715	233.298	159.417	0.594064	99.6357	0.793344	12.559	11.4139	360.6
2010	-22.8714	-25.9883	-8.21123	18.2514	392.715	240.692	152.023	0.612892	95.0144	0.793344	11.9764	11.4139	360.6
2010	-22.5938	-25.7116	-8.21123	17.9622	392.715	235.666	157.048	0.600095	98.1553	0.793344	12.3723	11.4139	360.6
2010	-23.2477	-26.3634	-8.21123	18.6436	392.715	247.508	145.206	0.63025	90.754	0.793344	11.4394	11.4139	360.6
2010	-23.1068	-26.2229	-8.21123	18.4967	392.715	244.955	147.759	0.623749	92.3496	0.793344	11.6406	11.4139	360.6
2010	-22.6141	-25.7318	-8.21123	17.9833	392.715	236.034	156.681	0.601031	97.9256	0.793344	12.3434	11.4139	360.6
2010	-22.9038	-26.0206	-8.21123	18.2851	392.715	241.278	151.436	0.614386	94.6477	0.793344	11.9302	11.4139	360.6
